# Supplementary material for: Two of a Kind or a Full House? Reproductive Suppression and Alloparenting in Laboratory Mice
Source: PLoS One. 2016 May 5;11(5):e0154966. doi: 10.1371/journal.pone.0154966 (PMC4858245; doi:10.1371/journal.pone.0154966)
Supplement: S1 Data — (XLSX) [file pone.0154966.s002.xlsx]

## Sheet: Individual Female Data
Cage	Treatment	Strain	Female	Albino	Daysonstudy	%Male	AvgPupWeanWt	%Alopecia	ProductionIndex	Survivorship	TotalBornAlive	TotalBornDead	NumberofLitters	TotalBorn	MeanLitterSize	PupsWeaned	AvgDominanceScore	CoatColor	LogAlopecia
1.1	Pair	C57BL/6	A	B	104	0.368421	9.96316	0	1.27885	0.655172	19	10	4	29	7.25	19		P	-1.55596
10.1	Trio	C57BL/6	A	B	120	0	8.53333	0	0.175	1	3	0	1	3	3	3	0.625	P	-1.55596
10.1	Trio	C57BL/6	B	A	120	0.55	9.845	0	1.16667	0.740741	21	6	3	27	9	20	0.375	A	-1.55596
11	Pair	C57BL/6	A	B	121	0.590909	9.48636	0	1.27273	1	22	0	3	22	7.33333	22		P	-1.55596
12	Trio	CF1	A	B	117	1	13.5	0	0.0598291	0.0588235	1	16	3	17	5.66667	1	0.15	P	-1.55596
12	Trio	CF1	B	A	117	0.534884	13.6093	0.209302	2.57265	0.977273	44	0	4	44	11	43	0.85	A	-0.625064
13	Trio	C57BL/6	A	A	133	0.5	8.76429	0.142857	0.736842	0.518519	26	1	4	27	6.75	14	0.1875	A	-0.767876
13	Trio	C57BL/6	B	B	133	0.5	9.17857	0.357143	0.736842	0.736842	19	0	2	19	9.5	14	0.8125	P	-0.414604
14	Pair	C57BL/6	A	A	110	0.714286	7.05714	0	0.445455	0.875	8	0	1	8	8	7		A	-1.55596
15.1	Trio	CF1	A	A	120	0.388889	16.4444	0	1.05	1	18	0	2	18	9	18	0.25	A	-1.55596
15.1	Trio	CF1	B	B	120	0.580645	12.7839	0	1.80833	0.939394	33	0	3	33	11	31	0.75	P	-1.55596
16	Pair	CF1	A	B	117	0.52381	13.8286	0	2.51282	0.976744	43	0	4	43	10.75	42		P	-1.55596
2	Trio	CF1	A	A	116	0.513514	13.0568	0	2.23276	0.860465	42	1	4	43	10.75	37	0.75	A	-1.55596
2	Trio	CF1	B	B	116	0.555556	11.9417	0.0277778	2.17241	0.878049	41	0	4	41	10.25	36	0.25	P	-1.2551
3	Pair	CF1	A	A	110	0.428571	13.749	0	3.11818	0.98	50	0	4	50	12.5	49		A	-1.55596
4.1	Trio	C57BL/6	A	A	111	0.25	9.175	0.25	0.252252	0.666667	5	1	2	6	3	4	0.875	A	-0.556268
4.1	Trio	C57BL/6	B	B	111	0.375	9.20625	0.4375	1.00901	1	16	0	2	16	8	16	0.125	P	-0.332267
5	Trio	CF1	A	B	110	0.533333	9.86	0.266667	2.86364	0.865385	50	2	4	52	13	45	0.45	P	-0.530964
5	Trio	CF1	B	A	110	0.482759	16.3862	0	1.84545	0.878788	33	0	4	33	8.25	29	0.55	A	-1.55596
6	Pair	CF1	A	B	110	0.455882	11.6853	0	4.32727	1	68	0	5	68	13.6	68		P	-1.55596
7.1	Trio	C57BL/6	A	A	108				0		0	0	0	0	0	0	0.625	A
7.1	Trio	C57BL/6	B	B	108	0.75	7.8	1	1.03704	0.888889	18	0	2	18	9	16	0.375	P	0.0119086
8	Pair	C57BL/6	A	A	106	0.777778	8.58889	0	1.18868	0.692308	24	2	3	26	8.66667	18		A	-1.55596
9	Pair	CF1	A	A	110	0.53125	12.7969	0	2.03636	0.820513	34	5	4	39	9.75	32		A	-1.55596

## Sheet: Cage Averaged Data
Cage	Treatment	Strain	DaysonStudy	%Male	AvgPupWeanWt	%Alopecia	ProductionIndex	Survivorship	PupsWeaned	LogAlopecia	AvgNestScore
1.1	Pair	C57BL/6	104	0.368421	9.96316	0	1.27885	0.655172	19	-1.86332	4.46429
11	Pair	C57BL/6	121	0.590909	9.48636	0	1.27273	1	22	-1.86332	4.48438
14	Pair	C57BL/6	110	0.714286	7.05714	0	0.445455	0.875	7	-1.86332	4.39062
8	Pair	C57BL/6	106	0.777778	8.58889	0	1.18868	0.692308	18	-1.86332	4.26667
16	Pair	CF1	117	0.52381	13.8286	0	2.51282	0.976744	42	-1.86332	3.76562
3	Pair	CF1	110	0.428571	13.749	0	3.11818	0.98	49	-1.86332	4.09375
6	Pair	CF1	110	0.455882	11.6853	0	4.32727	1	68	-1.86332	3.98438
9	Pair	CF1	110	0.53125	12.7969	0	2.03636	0.820513	32	-1.86332	4.45312
10.1	Trio	C57BL/6	120	0.478261	9.67391	0	1.34167	0.766667	23	-1.86332	4.25
13	Trio	C57BL/6	133	0.5	8.97143	0.25	1.47368	0.608696	28	-0.578892	3.92188
4.1	Trio	C57BL/6	111	0.35	9.2	0.4	1.26126	0.909091	20	-0.383316	4.3125
7.1	Trio	C57BL/6	108	0.75	7.8	1	1.03704	0.888889	16	0.00590886	3.89286
12	Trio	CF1	117	0.545455	13.6068	0.204545	2.63248	0.721311	44	-0.661058	3.64062
15.1	Trio	CF1	120	0.510204	14.1286	0	2.85833	0.960784	49	-1.86332	3.875
2	Trio	CF1	116	0.534247	12.5068	0.0136986	4.40517	0.869048	73	-1.56229	3.39706
5	Trio	CF1	110	0.513514	12.4176	0.162162	4.70909	0.870588	74	-0.754831	3.08333

## Sheet: Reproductive bias in trios
Strain	LowFemale	HighFemale	Total	Bias	Z vs 50%		P(Z)
C57	3	20	23	0.130435	-11.2095		1.83194e-29
CF1	1	43	44	0.0227273	-20.0227		1.74585e-89
C57	14	14	28	0.5	0		0.5
CF1	18	31	49	0.367347	-5.8728		2.14246e-09
CF1	36	37	73	0.493151	-0.370117		0.355648
C57	3	8	11	0.272727	-4.76731		9.33496e-07
CF1	29	45	74	0.391892	-5.88172		2.03016e-09
C57	0	68	68	0	-26.0768		3.34115e-150
